# Supplementary material for: An emerging zoonotic clone in the Netherlands provides clues to virulence and zoonotic potential of Streptococcus suis
Source: Sci Rep. 2016 Jul 6;6:28984. doi: 10.1038/srep28984 (PMC4933891; doi:10.1038/srep28984)
Supplement: Supplementary Table S2 [file srep28984-s3.xls]

## Sheet: Blad1
Factor	(Predicted) Protein function	Virulence of mutant strain in animal model	Reference	Collected by
IdeSsuis	IgM protease	Suggested attenuation in pig model	Seele et al. 2015	This study
GdpP	Phosphodiesterase that degrades cyclic diadenosine monophosphate	Attenuation in mouse model	Du et al. 2014	This study
VirB1-98K	Peptidoglycan cell wall hydrolase	Attenuation in mouse model	Zhong et al. 2014	This study
STK	Serine/threonine kinase	Attenuation in pig model	Zhu et al. 2014	This study
SsTGase	Transglutaminase	Attenuation in pig model	Yu et al. 2015	This study
Ssads	Adenosine synthase	Attenuation in pig model	Liu et al. 2014	This study
NisK/NisR‡	Two-component signal transduction system	Attenuation in mouse model	Xu et al. 2014	This study
Ssa	Surface anchored fibronectin-binding protein	Unaffected in mouse model, but fewer mutant bacteria recovered	Li et al. 2013	This study
HepIII	Heparinase II/III-like protein	No mutant described	Ferrando et al. 2014	This study
PepD	Putative surface-anchored dipeptidase	No mutant described	Ferrando et al. 2014	This study
IgaP	Putative surface-anchored serine protease	No mutant described	Ferrando et al. 2014	This study
SpxA1	Global regulator	Attenuation in mouse model	Zheng et al. 2014	This study
SpxA2	Global regulator	Unaffected in mouse model	Zheng et al. 2014	This study
IhK/IrR‡	Two-component signal transduction system	Attenuation in mouse model	Han et al. 2012	This study
CpsE/F‡	CPS biosynthesis (glycosyltransferases)	Attenuation in pig model	Chabot-Roy et al. 2006, Charland et al. 1998, Smith et al. 1999	Fittipaldi et al. 2012
Cps2C	CPS biosynthesis (chain length termination and export)	Attenuation in pig model	Wilson et al. 2007, Smith et al. 1999	Fittipaldi et al. 2012
NeuB	N-acetylneuraminic acid (sialic acid) synthetase	Attenuation in pig model	Wilson et al. 2007, Smith et al. 2000	Fittipaldi et al. 2012
PgdA	Peptidoglycan N-deacetylase	Attenuation in pig model	Fittipaldi et al. 2008a	Fittipaldi et al. 2012
DltA	LTA D-alanylation	Attenuation in pig model	Fittipaldi et al. 2008b	Fittipaldi et al. 2012
Suilysin	Hemolysin	Unaffected in pig model	Gottschalk et al. 1995, Lun et al. 2003, Allen et al. 2001, Jacobs et al. 1994	Fittipaldi et al. 2012
Muramidase-released protein	Unknown	Unaffected in pig model	Smith et al. 1992, Smith et al. 1996	Fittipaldi et al. 2012
Extracellular protein factor	Unknown	Unaffected in pig model	Smith et al. 1993, Smith et al. 1996	Fittipaldi et al. 2012
Fbps	Adhesin: fibronectin binding	Attenuation in pig model	De Greeff et al. 2002a	Fittipaldi et al. 2012
Enolase	Adhesin: fibronectin and plaminogen binding	No mutant described	Esgleas et al. 2008	Fittipaldi et al. 2012
Glyceraldehyde-3-phosphate dehydrogenase	Adhesin: plaminogen, porcine tracheal rings. Plasmin acquisition. Upregulated in vivo	No mutant described	Jobin et al. 2004, Brassard et al. 2004, Wang et al. 2007	Fittipaldi et al. 2012
Dipeptidylpeptidase IV	Adhesin: fibronectin binding	Attenuation in mouse model	Ge et al. 2009, Jobin et al. 2005	Fittipaldi et al. 2012
6-phosphogluconate-dehydrogenase	Adhesin (HEp-2 and HeLa cells)	No mutant described	Tan et al. 2008	Fittipaldi et al. 2012
Amylopullulanase	Adhesin (porcine epithelium and mucus)	Not tested in animal model	Ferrando et al. 2010	Fittipaldi et al. 2012
Glutamine synthetase	Adhesion to the epithelial cells HEp-2	Attenuation in mouse model	Si et al. 2009	Fittipaldi et al. 2012
srtF pilus	Putative adhesin. In tested strains, the adhesin is not expressed	Unaffected in mouse model	Fittipaldi et al. 2007, Takamatsu et al. 2009, Fittipaldi et al. 2010	Fittipaldi et al. 2012
Adhesin P	Hemagglutinin	No mutant described	Tikkanen et al. 1996	Fittipaldi et al. 2012
Dpr	Resistance to iron-mediated toxicity	No mutant described	Haataja et al. 2002, Niven et al. 2001	Fittipaldi et al. 2012
AdcR	Zinc uptake regulator	Attenuation in mouse model	Aranda et al. 2010	Fittipaldi et al. 2012
Fur	Iron uptake regulator	Attenuation in mouse model	Aranda et al. 2010	Fittipaldi et al. 2012
FeoB	Iron transporter	Attenuation in mouse model	Aranda et al. 2009	Fittipaldi et al. 2012
TroA	Manganese uptake	Attenuation in mouse model	Wichgers Schreur et al. 2011a	Fittipaldi et al. 2012
SSU0308 (Lipoprotein 103)	Zinc uptake	Attenuation in mouse model	Aranda et al. 2012	Fittipaldi et al. 2012
Lipoprotein signal peptidase	Lipoprotein export	Unaffected in pig model	De Greeff et al. 2003	Fittipaldi et al. 2012
Lgt	Prolipoprotein diacylglyceryl transferase	Not tested in animal model	Wichgers Schreur et al. 2011b	Fittipaldi et al. 2012
lpp gene	Lipoprotein	Attenuation in pig model	Wilson et al. 2007	Fittipaldi et al. 2012
Gene homologous to GBS SAG0907	Lipoprotein	Unaffected in pig model	Wilson et al. 2007	Fittipaldi et al. 2012
Superoxide dismutase	Resistance to toxicity	No mutant described	Langford et al. 1991	Fittipaldi et al. 2012
Arginine deiminase system	Resistance to acidity	Not tested in animal model	Winterhoff et al. 2002, Gruening et al. 2006	Fittipaldi et al. 2012
SspA	Subtilisin-like protease	Attenuation in mouse model	Bonifait et al. 2011a, Bonifait et al. 2011b, Slater et al. 2003	Fittipaldi et al. 2012
LuxS	Quorum sensing	Attenuation in zebrafish model	Wang et al. 2011, Han et al. 2009	Fittipaldi et al. 2012
IgA1 protease	IgA1 protease	Attenuation in pig model	Zhang et al. 2010, Zhang et al. 2011	Fittipaldi et al. 2012
Sortase A	Protein sorting	Attenuation in pig model	Vanier et al. 2008, Osaki et al. 2002, Wang et al. 2009	Fittipaldi et al. 2012
Serum opacity-like factor	Serum opacification	Attenuation in pig model	Baums et al. 2006, Takamatsu et al. 2008	Fittipaldi et al. 2012
Endo-β-N-acetylglucosaminidase D	Degradation of host surface oligosaccharides	Attenuation in pig model	Wilson et al. 2007	Fittipaldi et al. 2012
SsnA nuclease	Degradation of host DNA	Not tested in animal model	Fontaine et al. 2004	Fittipaldi et al. 2012
Hyaluronate lyase	Degradation of hyaluronic acid	Not tested in animal model	Allen et al. 2004	Fittipaldi et al. 2012
Collagenase	Degradation of collagen	Partly attenuation in pig model	Wilson et al. 2007	Fittipaldi et al. 2012
SalK/SalR‡	Two-component signal transduction system	Attenuation in pig model	Li et al. 2008	Fittipaldi et al. 2012
CiaRH‡	Two-component signal transduction system	Attenuation in pig model	Li et al. 2011	Fittipaldi et al. 2012
CovR	Orphan response regulator	Hypervirulent in pig model	Pan et al. 2009	Fittipaldi et al. 2012
RevS	Orphan response regulator	Attenuation in mouse model	De Greeff et al. 2002b	Fittipaldi et al. 2012
Rgg-like	Transcriptional regulator	Attenuation in pig model	Zheng et al. 2011	Fittipaldi et al. 2012
treR gene	Transcriptional regulator	Attenuation in pig model	Wilson et al. 2007	Fittipaldi et al. 2012
Gene homologous to S. mutansSMU_61	Transcriptional regulator	Attenuation in pig model	Wilson et al. 2007	Fittipaldi et al. 2012
nadR gene	Transcriptional regulator	Attenuation in pig model	Wilson et al. 2007	Fittipaldi et al. 2012
CcpA	Sugar catabolism regulator	Not tested in animal model	Willenborg et al. 2011	Fittipaldi et al. 2012
scrR gene	Metabolism: sucrose operon repressor	Attenuation in pig model	Wilson et al. 2007	Fittipaldi et al. 2012
38 KDa protein	Metabolism: putative phosphoglycerate mutase	No mutant described	Okwumabua et al. 2005	Fittipaldi et al. 2012
Glutamate dehydrogenase	Metabolism: glutamate dehydrogenase	No mutant described	Okwumabua et al. 2001	Fittipaldi et al. 2012
gtfA gene	Metabolism: sucrose phosphorylase	Attenuation in pig model	Wilson et al. 2007	Fittipaldi et al. 2012
purA gene	Metabolism: adenylosuccinate synthetase	Attenuation in pig model	Wilson et al. 2007	Fittipaldi et al. 2012
purD gene	Metabolism: phosphoribosylamine-glycine ligase	Attenuation in pig model	Wilson et al. 2007	Fittipaldi et al. 2012
scrB gene	Metabolism: sucrose-6-phosphate hydrolase	Attenuation in pig model	Wilson et al. 2007	Fittipaldi et al. 2012
cdd gene	Metabolism: cytidine deaminase	Attenuation in pig model	Wilson et al. 2007	Fittipaldi et al. 2012
guaA gene	Metabolism: GMP synthase	Unaffected in pig model	Wilson et al. 2007	Fittipaldi et al. 2012
guaB gene	Metabolism: inosinemonophosphatedehydrogenase	Unaffected in pig model	Wilson et al. 2007	Fittipaldi et al. 2012
manN gene	Mannose-specific transport PTS IID	Attenuation in pig model	Wilson et al. 2007	Fittipaldi et al. 2012
Permease multidrug transporter	ABC-type multidrug transporter	Attenuation in pig model	Vanier et al. 2009	Fittipaldi et al. 2012
Permease amino acid transporter	ABC-type amino acid transporter	Attenuation in pig model	Wilson et al. 2007	Fittipaldi et al. 2012
glnH gene	Unknown	Attenuation in pig model	Wilson et al. 2007	Fittipaldi et al. 2012
Surface antigen One	Unknown	No mutant described	Li et al. 2006	Fittipaldi et al. 2012
VirA	Unknown	Attenuation in rabbit model	Li et al. 2010	Fittipaldi et al. 2012
Trag	Unknown	Attenuation in zebrafish model	Zhang et al. 2010	Fittipaldi et al. 2012
Histidine triad protein Htps	Unknown	Unaffected in mouse model	Shao et al. 2011, Aranda et al. 2012	Fittipaldi et al. 2012
‡These genes were each included individually in the analysis.
Allen AG, Bolitho S, Lindsay H et al. Generation and characterization of a defined mutant of Streptococcus suis lacking suilysin. Infect. Immun. 69(4),2732–2735 (2001)
Allen AG, Lindsay H, Seilly D, Bolitho S, Peters SE, Maskell DJ. Identification and characterisation of hyaluronate lyase from Streptococcus suis. Microb. Pathog. 36(6),327–335 (2004)
Aranda J, Cortes P, Garrido ME et al. Contribution of the FeoB transporter to Streptococcus suis virulence. Int. Microbiol. 12(2),137–143 (2009)
Aranda J, Garrido ME, Fittipaldi N et al. The cation-uptake regulators AdcR and Fur are necessary for full virulence of Streptococcus suis.Vet. Microbiol. 144(1–2),246–249 (2010)
Aranda J, Teixedo L, Fittipaldi N et al. Inactivation of the gene encoding zinc-binding lipoprotein 103 impairs the infectivity of Streptococcus suis. Can. J. Vet. Res. 76(1),72–76 (2012)
Baums CG, Kaim U, Fulde M, Ramachandran G, Goethe R, Valentin-Weigand P. Identification of a novel virulence determinant with serum opacification activity in Streptococcus suis. Infect. Immun. 74(11),6154–6162 (2006)
Bonifait L, Grenier D. The SspA subtilisin-like protease of Streptococcus suis triggers a pro-inflammatory response in macrophages through a non-proteolytic mechanism. BMC Microbiol. 11,47 (2011)
Bonifait L, Vaillancourt K, Gottschalk M, Frenette M, Grenier D. Purification and characterization of the subtilisin-like protease of Streptococcus suis that contributes to its virulence. Vet. Microbiol. 148(2–4),333–340 (2011)
Brassard J, Gottschalk M, Quessy S. Cloning and purification of the Streptococcus suis serotype 2 glyceraldehyde-3-phosphate dehydrogenase and its involvement as an adhesin. Vet. Microbiol.102(1–2),87–94 (2004)
Chabot-Roy G, Willson P, Segura M, Lacouture S, Gottschalk M. Phagocytosis and killing of Streptococcus suis by porcine neutrophils. Microb. Pathog. 41(1),21–32 (2006)
Charland N, Harel J, Kobisch M, Lacasse S, Gottschalk M. Streptococcus suis serotype 2 mutants deficient in capsular expression. Microbiology 144(Pt 2),325–332 (1998)
Du B, Ji W, An H, Shi Y, Huang Q, Cheng Y, Fu Q, Wang H, Yan Y, Sun J. Functional analysis of c-di-AMP phosphodiesterase, GdpP, in Streptococcus suis serotype 2. Microbiological research 169(9-10): 749-758 (2014)
Esgleas M, Li Y, Hancock MA, Harel J, Dubreuil JD, Gottschalk M. Isolation and characterization of α-enolase, a novel fibronectin-binding protein from Streptococcus suis. Microbiol. 154(Pt 9),2668–2679 (2008)
Ferrando ML, Fuentes S, De Greeff A, Smith H, Wells JM. ApuA, a multifunctional α-glucan-degrading enzyme of Streptococcus suis, mediates adhesion to porcine epithelium and mucus. Microbiology 156(Pt 9),2818–2828 (2010)
Ferrando ML, van Baarlen P, Orru G, Piga R, Bongers RS, Wels M, De Greeff A, Smith HE, Wells JM. Carbohydrate availability regulates virulence gene expression in Streptococcus suis. PloS one 9(3): e89334 (2014)
Fittipaldi N, Gottschalk M, Vanier G, Daigle F, Harel J. Use of selective capture of transcribed sequences to identify genes preferentially expressed by Streptococcus suis upon interaction with porcine brain microvascular endothelial cells. Appl. Environ. Microbiol. 73(13),4359–4364 (2007)
Fittipaldi N, Sekizaki T, Takamatsu D et al. Significant contribution of the pgdA gene to the virulence of Streptococcus suis. Mol. Microbiol. 70(5),1120–1135 (2008)
Fittipaldi N, Sekizaki T, Takamatsu D et al.D-alanylation of lipoteichoic acid contributes to the virulence of Streptococcus suis. Infect. Immun. 76(8),3587–3594 (2008)
Fittipaldi N, Takamatsu D, de la Cruz Dominguez-Punaro M et al. Mutations in the gene encoding the ancillary pilin subunit of the Streptococcus suis srtF cluster result in pili formed by the major subunit only. PLoS ONE 5(1),e8426 (2010)
Fittipaldi N, Segura M, Grenier D, Gottschalk M. Virulence factors involved in the pathogenesis of the infection caused by the swine pathogen and zoonotic agent Streptococcus suis. Future microbiology 7(2): 259-279 (2012)
Fontaine MC, Perez-Casal J, Willson PJ. Investigation of a novel DNase ofStreptococcus suis serotype 2. Infect. Immun. 72(2),774–781 (2004)
Ge J, Feng Y, Ji H et al. Inactivation of dipeptidyl peptidase IV attenuates the virulence of Streptococcus suis serotype 2 that causes streptococcal toxic shock syndrome. Curr. Microbiol. 59(3),248–255 (2009)
Gottschalk MG, Lacouture S, Dubreuil JD. Characterization of Streptococcus suis capsular type 2 haemolysin. Microbiology 141(Pt 1),189–195 (1995)
De Greeff A, Buys H, Verhaar R, Dijkstra J, Van Alphen L, Smith HE. Contribution of fibronectin-binding protein to pathogenesis ofStreptococcus suis serotype 2. Infect. Immun. 70(3),1319–1325 (2002)
De Greeff A, Buys H, Van Alphen L, Smith HE. Response regulator important in pathogenesis of Streptococcus suis serotype 2. Microb. Pathog. 33(4),185–192 (2002)
De Greeff A, Hamilton A, Sutcliffe IC, Buys H, Van Alphen L, Smith HE. Lipoprotein signal peptidase of Streptococcus suis serotype 2. Microbiology 149(Pt 6),1399–1407 (2003)
Gruening P, Fulde M, Valentin-Weigand P, Goethe R. Structure, regulation, and putative function of the arginine deiminase system of Streptococcus suis. J. Bacteriol. 188(2),361–369 (2006)
Haataja S, Penttinen A, Pulliainen AT, Tikkanen K, Finne J, Papageorgiou AC. Expression, purification and crystallization of Dpr, a ferritin-like protein from the Gram-positive meningitis-associated bacterium Streptococcus suis. Acta Crystallogr. D. Biol. Crystallogr. 58(Pt 10 Pt 2),1851–1853 (2002)
Han H, Liu C, Wang Q, Xuan C, Zheng B, Tang J, Yan J, Zhang J, Li M, Cheng H et al. The two-component system Ihk/Irr contributes to the virulence of Streptococcus suis serotype 2 strain 05ZYH33 through alteration of the bacterial cell metabolism. Microbiology 158(Pt 7): 1852-1866 (2012)
Han XG, Lu CP. Detection of autoinducer-2 and analysis of the profile of luxS and pfs transcription in Streptococcus suis serotype 2. Curr. Microbiol. 58(2),146–152 (2009)
Jacobs AA, Loeffen PL, Van Den Berg AJ, Storm PK. Identification, purification, and characterization of a thiol-activated hemolysin (suilysin) of Streptococcus suis. Infect. Immun. 62(5),1742–1748 (1994)
Jobin MC, Brassard J, Quessy S, Gottschalk M, Grenier D. Acquisition of host plasmin activity by the swine pathogen Streptococcus suis serotype 2. Infect. Immun. 72(1),606–610 (2004)
Jobin MC, Martinez G, Motard J, Gottschalk M, Grenier D. Cloning, purification, and enzymatic properties of dipeptidyl peptidase IV from the swine pathogenStreptococcus suis. J. Bacteriol. 187(2),795–799 (2005)
Langford P, Williams AE, Kroll JS. Superoxide dismutases of pathogenic and non-pathogenic Streptococcus suis Type 2 isolates. FEMS Microbiol. Lett. 61(2–3),347–350 (1991)
Li J, Tan C, Zhou Y et al. The two-component regulatory system CiaRH contributes to the virulence of Streptococcus suis 2. Vet. Microbiol. 148(1),99–104 (2011)
Li M, Wang C, Feng Y et al. SalK/SalR, a two-component signal transduction system, is essential for full virulence of highly invasive Streptococcus suis serotype 2. PLoS ONE 3(5),e2080 (2008)
Li P, Liu J, Zhu L et al.VirA: a virulence-related gene of Streptococcus suis serotype 2. Microb. Pathog. 49(5),305–310 (2010)
Li W, Wan Y, Tao Z, Chen H, Zhou R. A novel fibronectin-binding protein of Streptococcus suis serotype 2 contributes to epithelial cell invasion and in vivo dissemination. Veterinary microbiology 162(1): 186-194 (2013)
Li Y, Martinez G, Gottschalk M et al. Identification of a surface protein of Streptococcus suis and evaluation of its immunogenic and protective capacity in pigs. Infect. Immun. 74(1),305–312 (2006)
Liu P, Pian Y, Li X, Liu R, Xie W, Zhang C, Zheng Y, Jiang Y, Yuan Y. Streptococcus suis adenosine synthase functions as an effector in evasion of PMN-mediated innate immunit. The Journal of infectious diseases 210(1): 35-45 (2014)
Lun S, Perez-Casal J, Connor W, Willson PJ. Role of suilysin in pathogenesis of Streptococcus suis capsular serotype 2. Microb. Pathog. 34(1),27–37 (2003)
Niven DF, Ekins A. Iron content of Streptococcus suis and evidence for a dprhomologue. Can. J. Microbiol. 47(5),412–416 (2001)
Okwumabua O, Persaud JS, Reddy PG. Cloning and characterization of the gene encoding the glutamate dehydrogenase of Streptococcus suis serotype 2. Clin. Diagn. Lab. Immunol. 8(2),251–257 (2001)
Okwumabua O, Chinnapapakkagari S. Identification of the gene encoding a 38-kilodalton immunogenic and protective antigen ofStreptococcus suis. Clin. Diagn. Lab. Immunol. 12(4),484–490 (2005)
Osaki M, Takamatsu D, Shimoji Y, Sekizaki T. Characterization of Streptococcus suis genes encoding proteins homologous to sortase of Gram-positive bacteria. J. Bacteriol. 184(4),971–982 (2002)
Pan X, Ge J, Li M et al. The orphan response regulator CovR: a globally negative modulator of virulence in Streptococcus suis serotype 2. J. Bacteriol. 191(8),2601–2612 (2009)
Seele J, Beineke A, Hillermann LM, Jaschok-Kentner B, von Pawel-Rammingen U, Valentin-Weigand P, Baums CG. The immunoglobulin M-degrading enzyme of Streptococcus suis, IdeSsuis, is involved in complement evasion. Veterinary research 46: 45 (2015)
Shao Z, Pan X, Li X et al. HtpS, a novel immunogenic cell surface-exposed protein of Streptococcus suis, confers protection in mice. FEMS Microbiol. Lett. 314(2),174–182 (2011)
Si Y, Yuan F, Chang H et al. Contribution of glutamine synthetase to the virulence of Streptococcus suis serotype 2.Vet. Microbiol. 139(1–2),80–88 (2009)
Slater JD, Allen AG, May JP, Bolitho S, Lindsay H, Maskell DJ. Mutagenesis of Streptococcus equi and Streptococcus suis by transposon Tn917. Vet. Microbiol. 93(3),197–206 (2003)
Smith HE, Vecht U, Gielkens AL, Smits MA. Cloning and nucleotide sequence of the gene encoding the 136-kilodalton surface protein (muramidase-released protein) of Streptococcus suis Type 2. Infect. Immun. 60(6),2361–2367 (1992)
Smith HE, Reek FH, Vecht U, Gielkens AL, Smits MA. Repeats in an extracellular protein of weakly pathogenic strains of Streptococcus suis Type 2 are absent in pathogenic strains. Infect. Immun. 61(8),3318–3326 (1993)
Smith HE, Vecht U, Wisselink HJ, Stockhofe-Zurwieden N, Biermann Y, Smits MA. Mutants of Streptococcus suis Types 1 and 2 impaired in expression of muramidase-released protein and extracellular protein induce disease in newborn germfree pigs. Infect. Immun. 64(10),4409–4412 (1996)
Smith HE, Damman M, Van Der Velde J et al. Identification and characterization of the cps locus of Streptococcus suis serotype 2: the capsule protects against phagocytosis and is an important virulence factor. Infect. Immun. 67(4),1750–1756 (1999)
Smith HE, De Vries R, Van’t Slot R, Smits MA. Thecps locus of Streptococcus suis serotype 2: genetic determinant for the synthesis of sialic acid. Microb. Pathog. 29(2),127–134 (2000)
Takamatsu D, Osaki M, Tharavichitkul P, Takai S, Sekizaki T. Allelic variation and prevalence of serum opacity factor among the Streptococcus suis population. J. Med. Microbiol. 57(Pt 4),488–494 (2008)
Takamatsu D, Nishino H, Ishiji T et al. Genetic organization and preferential distribution of putative pilus gene clusters in Streptococcus suis. Vet. Microbiol. 138(1–2),132–139 (2009)
Tan C, Fu S, Liu M et al. Cloning, expression and characterization of a cell wall surface protein, 6-phosphogluconate-dehydrogenase, of Streptococcus suisserotype 2. Vet. Microbiol. 130(3–4),363–370 (2008)
Tikkanen K, Haataja S, Finne J. The galactosyl-(α 1-4)-galactose-binding adhesin of Streptococcus suis: occurrence in strains of different hemagglutination activities and induction of opsonic antibodies. Infect. Immun. 64(9),3659–3665 (1996)
Vanier G, Sekizaki T, Dominguez-Punaro MC et al. Disruption ofsrtA gene in Streptococcus suis results in decreased interactions with endothelial cells and extracellular matrix proteins. Vet. Microbiol. 127(3–4),417–424 (2008)
Vanier G, Fittipaldi N, Slater JD et al. New putative virulence factors of Streptococcus suis involved in invasion of porcine brain microvascular endothelial cells. Microb. Pathog. 46(1),13–20 (2009)
Wang C, Li M, Feng Y et al. The involvement of sortase A in high virulence of STSS-causing Streptococcus suis serotype 2. Arch. Microbiol. 191(1),23–33 (2009)
Wang K, Lu C. Adhesion activity of glyceraldehyde-3-phosphate dehydrogenase in a Chinese Streptococcus suis Type 2 strain. Berl. Munch. Tierarztl. Wochenschr. 120(5–6),207–209 (2007).
Wang Y, Zhang W, Wu Z, Zhu X, Lu C. Functional analysis of luxS in Streptococcus suis reveals a key role in biofilm formation and virulence. Vet. Microbiol. 152(1–2),151–160 (2011)
Wichgers Schreur PJ, Rebel JM, Smits MA, Van Putten JP, Smith HE. TroA of Streptococcus suis is required for manganese acquisition and full virulence. J. Bacteriol. 193(19),5073–5080 (2011)
Wichgers Schreur PJ, Rebel JM, Smits MA, Van Putten JP, Smith HE. Lgt processing is an essential step in Streptococcus suis lipoprotein mediated innate immune activation. PLoS ONE 6(7),e22299 (2011)
Willenborg J, Fulde M, De Greeff A et al. Role of glucose and CcpA in capsule expression and virulence of Streptococcus suis. Microbiology 157(Pt 6),1823–1833 (2011)
Wilson TL, Jeffers J, Rapp-Gabrielson VJ et al. A novel signature-tagged mutagenesis system for Streptococcus suis serotype 2. Vet. Microbiol. 122(1–2),135–145 (2007)
Winterhoff N, Goethe R, Gruening P et al. Identification and characterization of two temperature-induced surface-associated proteins of Streptococcus suis with high homologies to members of the arginine deiminase system of Streptococcus pyogenes. J. Bacteriol. 184(24),6768–6776 (2002)
Xu J, Fu S, Liu M, Xu Q, Bei W, Chen H, Tan C. The two-component system NisK/NisR contributes to the virulence of Streptococcus suis serotype 2. Microbiological research 169(7-8): 541-546 (2014)
Yu J, Pian Y, Ge J, Guo J, Zheng Y, Jiang H, Hao H, Yuan Y, Jiang Y, Yang M. Functional and structural characterization of the anti-phagocytic properties of a novel transglutaminase from Streptococcus suis. The Journal of biological chemistry (2015)
Zhang A, Mu X, Chen B et al. Identification and characterization of IgA1 protease from Streptococcus suis. Vet. Microbiol. 140(1–2),171–175 (2010)
Zhang A, Mu X, Chen B, Han L, Chen H, Jin M. IgA1 protease contributes to the virulence of Streptococcus suis. Vet. Microbiol. 148(2–4),436–439 (2011)
Zhang H, Fan H, Lu C. Identification of a novel virulence-related gene in Streptococcus suis Type 2 strains. Curr. Microbiol. 61(6),494–499 (2010)
Zheng C, Xu J, Li J, Hu L, Xia J, Fan J, Guo W, Chen H, Bei W. Two Spx regulators modulate stress tolerance and virulence in Streptococcus suis serotype 2. PloS one 9(9): e108197 (2014)
Zheng F, Ji H, Cao M et al. Contribution of the Rgg transcription regulator to metabolism and virulence of Streptococcus suis serotype 2. Infect. Immun.79(3),1319–1328 (2011)
Zhong Q, Zhao Y, Chen T, Yin S, Yao X, Wang J, Lu S, Tan Y, Tang J, Zheng B et al. A functional peptidoglycan hydrolase characterized from T4SS in 89K pathogenicity island of epidemic Streptococcus suis serotype 2. BMC microbiology 14: 73 (2014)
Zhu H, Zhou J, Ni Y, Yu Z, Mao A, Hu Y, Wang W, Zhang X, Wen L, Li B et al. Contribution of eukaryotic-type serine/threonine kinase to stress response and virulence of Streptococcus suis. PloS one 9(3): e91971 (2014)
