# Supplementary material for: An emerging zoonotic clone in the Netherlands provides clues to virulence and zoonotic potential of Streptococcus suis
Source: Sci Rep. 2016 Jul 6;6:28984. doi: 10.1038/srep28984 (PMC4933891; doi:10.1038/srep28984)
Supplement: Supplementary Table S3 [file srep28984-s4.xls]

## Sheet: assembly_statistics
Strain	Genome size (bp)	Scaffolds (#)	N50 (bp)	Largest scaffold (bp)	GC-content (%)
12V457	2143260	104	46333	130683	41.05
2000343	1993612	42	170420	229176	41.34
2001171	2154541	121	55630	124353	41
2001946	2037505	34	223079	305867	41.22
2011423	2035803	34	223156	305590	41.22
2012092	2101112	71	71187	253821	41.05
2032008	2094420	67	70976	152308	41.06
2051729	2098583	62	77174	260775	41.06
2061238	2048004	36	222780	305870	41.16
2061410	2037195	36	223456	305867	41.22
2071319	2048581	37	222856	305865	41.16
6112	2052090	36	223077	371655	41.15
6388	2055336	35	223000	371655	41.15
6555	2022168	92	44828	132861	41.4
8067	2252496	78	71687	162009	41.1
861160	2098464	68	86762	152991	41.06
870040	1977518	38	222891	305884	41.26
890267	2043903	44	170423	305855	41.23
901131	2024981	35	223068	305818	41.25
902409	1984985	34	223380	306086	41.24
920694	2102479	61	86763	260770	41.16
931260	2097200	66	85940	260800	41.05
940056	2042468	38	222558	359678	41.12
9401240	2174179	20	364896	798328	41.38
9402159	2014342	72	67154	169009	41.38
9402372	2208315	71	62143	154838	41.1
940255	2091169	63	77136	260770	41.15
940430	1969756	41	123027	306069	41.29
9406160	2322861	66	75480	208486	41.05
941372	2105336	62	69870	260770	41.16
950136	2108742	66	77079	228120	41.06
9501632	2231147	58	108480	188490	40.98
971344	2046157	37	223079	305869	41.16
971724	2048391	35	223379	305865	41.16
C160	2038870	39	223079	306388	41.22
C187	2057126	42	222584	376497	41.13
GD-0001	2084322	63	80511	260770	41.21
GD-0002	2281420	73	64751	242454	41.15
GD-0004	2341754	68	81649	181469	41.17
GD-0006	2320504	113	52090	141597	41.06
GD-0007	2322481	68	80046	241908	41.07
GD-0008	2124626	62	80660	209910	41.06
GD-0010	2048310	33	223079	305867	41.16
GD-0012	2325585	120	53068	150740	41.01
GD-0013	2047990	35	223079	317297	41.16
GD-0015	2183006	73	80178	386384	41.18
GD-0018	2202343	62	68908	242000	41.16
GD-0021	2157136	75	54980	141374	41.19
GD-0023	1992179	37	189444	306244	41.35
GD-0025	2048685	37	223156	305867	41.16
GD-0027	2177188	40	120512	226644	41.34
GD-0028	2206250	68	68716	241010	41.07
GD-0031	2050333	103	41496	190096	41.14
GD-0032	2074250	72	67155	168787	41.3
GD-0034	2224545	82	55519	209807	41.12
GD-0036	2053836	34	223377	371923	41.15
GD-0049	2025589	36	223079	305870	41.24
GD-0050	2314163	63	151448	254594	41.02
GD-0051	2323807	99	64833	159113	41.02
GD-0052	2189702	80	62141	148722	41.19
GD-0053	2009022	73	67154	168793	41.4
GD-0054	2237033	80	64888	241906	41.18
GD-0057	2068961	28	139694	278288	41.35
GD-0061	2155290	124	41534	123354	41.04
GD-0063	2337619	38	174728	253066	40.95
GD-0065	2051823	41	223379	365396	41.22
GD-0067	2057428	112	43826	190119	41.13
GD-0070	2175868	117	38731	130759	41.09
GD-0072	2276471	75	71687	221064	41.1
GD-0073	2114413	47	111867	175991	41.21
GD-0076	2218534	64	80680	171094	41.06
GD-0077	2036428	35	223079	305868	41.22
GD-0079	2278391	83	69330	162141	41.17
GD-0080	2150451	90	45617	107764	41.21
GD-0081	2274346	74	63745	243529	41.16
GD-0085	2339138	75	77329	171624	41.17
GD-0087	2217391	70	81556	166902	41.2
GD-0088	2236975	69	64785	208418	41.16
GD-0090	2083432	35	223456	305866	41.17
GD-0094	1988770	109	39539	130684	41.16
GD-0096	2097923	80	54451	103234	41.05
GD-0098	2101724	45	114712	247023	41.12
GD-0100	2148485	72	62138	131871	41.19
GD-0101	2047621	32	222899	305870	41.16
GD-0105	2313086	235	19650	73999	41.25
GD-0106	2283851	73	75193	241990	41.15
GD-0107	2036249	34	223156	305870	41.22
GD-0108	2011784	78	56843	152093	41.41
GD-0111	2146325	80	59224	140998	41.21
GD-0112	2264256	119	62143	141276	41.08
GD-0113	2098831	46	218876	371652	41.15
GD-0114	1983110	41	222538	305847	41.24
GD-0117	2278312	82	62947	153299	41.15
GD-0119	2154544	117	64252	151760	41
GD-0120	2176017	125	33472	103105	41.03
OV585	1982124	80	54213	168917	41.38
S10	2019372	44	170426	301839	41.25
S3	2047421	40	222557	305870	41.16
